# Supplementary material for: New Natural and Sustainable Cosmetic Preservative Based on Sugarcane Straw Extract
Source: Molecules. 2024 Aug 20;29(16):3928. doi: 10.3390/molecules29163928 (PMC11356945; doi:10.3390/molecules29163928)
Supplement: Supplementary file 1 [file molecules-29-03928-s001.zip]

Archive with 1 entries (1 files):
- molecules-3099745-supplementary.pdf
